# Supplementary material for: Beverage Consumption in Reproductive-Age and Postmenopausal Mexican Women: Habits and Associated Factors
Source: Foods. 2025 Sep 6;14(17):3124. doi: 10.3390/foods14173124 (PMC12427969; doi:10.3390/foods14173124)
Supplement: Supplementary file 1 [file foods-14-03124-s001.zip]

Archive with 1 entries (1 files):
- foods-3799563-supplementary.pdf
